# Supplementary material for: Global nutrition 1990–2015: A shrinking hungry, and expanding fat world
Source: PLoS One. 2018 Mar 27;13(3):e0194821. doi: 10.1371/journal.pone.0194821 (PMC5870987; doi:10.1371/journal.pone.0194821)
Supplement: S1 Dataset — (XLSX) [file pone.0194821.s004.xlsx]

## Sheet: Sheet1
Country	CountryCode	Country group	PEM1990	PEM1995	PEM2000	PEM2005	PEM2010	PEM2015	obeisty1990	obesity1995	obesity2000	obesity2005	obesity2010	obesity2014	micro1990	micro1995	micro2000	micro2005	micro2010	micro2015	GNI1990	GNI1995	GNI2000	GNI2005	GNI2010	GNI2015
world		#NULL!	619.461	631.859	557.748	395.127	344.476	286.49	8.6	9.4	10.5	11.9	13.5	14.9	903.861	878.577	867.51	847.534	801.141	747.933	0.433222	0.432652	0.437712	0.45428	0.461701	0.472866
Singapore	SGP	1	3.0386	0.494432	0.408446	0.332884	0.306629	0.281128	4.5	5.1	5.6	5.7	6.3	7.1	494.698	484.68	479.537	476.912	464.226	456.893	0.743897	0.797486	0.801516	0.807283	0.809897	0.809886
South Korea	KOR	1	14.3361	12.5294	9.52858	3.1056	2.07784	2.01829	2.1	3	3.7	3.9	4.8	6	564.13	530.315	494.347	510.681	523.737	518.079	0.684936	0.693802	0.709304	0.741961	0.746666	0.742947
Austria	AUT	1	0.95145	0.567917	0.46114	0.806995	0.838064	0.734841	10	11.4	13.1	14.9	16.7	18	396.846	410.502	409.24	411.629	411.6	412.333	0.777583	0.779677	0.775282	0.748129	0.735604	0.730364
Japan	JPN	1	5.05263	8.62571	11.7799	12.2704	12.1052	11.6508	2	2.2	2.4	2.6	2.8	3	435.252	442.219	454.831	454.796	455.935	450.612	0.755526	0.733634	0.717816	0.715382	0.714667	0.716581
Finland	FIN	1	0.789496	0.582709	0.623417	0.649146	0.619787	0.583585	11.9	13.6	15.5	17.4	18.9	19.9	548.01	530.443	498.035	484.504	483.946	469.247	0.730192	0.732647	0.727591	0.718007	0.70951	0.708067
Greece	GRC	1	2.09971	1.83758	0.920715	0.518444	0.3348	0.33837	16.8	18.3	20.1	22	23.7	24.3	370.948	393.816	405.455	403.989	403.899	403.135	0.720866	0.708441	0.712087	0.713754	0.711666	0.706976
Italy	ITA	1	1.06659	1.8854	3.00393	4.5578	5.00052	4.65275	14.3	15.7	17.3	18.9	20.4	21.6	273.795	274.009	265.441	249.474	254.319	251.897	0.789935	0.763388	0.741434	0.723207	0.708129	0.702902
Netherlands	NLD	1	6.61185	6.59937	7.04976	6.14681	5.25346	4.74885	10	11.7	13.7	15.8	17.6	18.8	324.22	323.214	326.972	303.861	304.492	307.287	0.738826	0.729687	0.714682	0.71421	0.707926	0.702513
Iceland	ISL	1	2.74687	2.68119	2.38177	2.06856	1.83973	1.70758	13.6	14.4	15.8	17.3	18.7	19.7	302.966	328.951	354.249	369.109	389.162	391.007	0.754464	0.741545	0.728468	0.718649	0.707105	0.702037
Switzerland	CHE	1	7.02573	3.78943	2.94444	2.28564	2.70533	2.77129	10.9	12.7	14	15.3	16.4	17.3	381.979	400.471	403.145	408.992	409.291	408.553	0.713991	0.718993	0.718541	0.716732	0.704894	0.698788
Denmark	DNK	1	11.3507	8.07327	9.54691	8.27752	5.37821	4.73622	11.9	12.8	13.9	14.9	16.2	17.4	324.127	360.668	399.169	414.694	420.018	418.477	0.708923	0.704891	0.682073	0.677112	0.682142	0.679296
Sweden	SWE	1	5.17499	5.02571	4.99005	4.48314	3.96007	3.75225	11.1	12.4	14	15.7	17.4	18.6	338.32	372.957	412.346	419.964	422.164	426.615	0.736578	0.719543	0.69944	0.690839	0.68381	0.676815
Belgium	BEL	1	3.2068	6.25819	8.19099	8.79827	8.75635	8.04098	14	15.6	17.2	18.7	20	20.9	282.58	292.095	290.34	290.517	294.264	293.755	0.75424	0.718763	0.70021	0.6882	0.678729	0.675772
Cyprus	CYP	1	3.64146	3.12028	2.51408	2.34421	2.03481	1.70557	14.8	17.4	19.7	21.7	23.6	24.6	342.736	367.302	379.107	377.271	385.381	377.326	0.725029	0.706259	0.694348	0.683283	0.671525	0.671141
Norway	NOR	1	1.54296	1.04376	1.15064	1.77664	2.8233	3.67507	13.5	15.6	17.9	19.9	21.3	22.2	316.248	333.908	345.603	348.784	360.624	364.289	0.768422	0.760564	0.738774	0.71188	0.68541	0.670437
Luxembourg	LUX	1	6.83983	6.23282	6.11616	5.48948	5.01884	4.58103	10.9	12.5	14.6	16.6	18.2	19.5	376.52	388.289	382.394	397.348	407.926	406.42	0.716502	0.707382	0.697668	0.685166	0.675362	0.670378
Germany	DEU	1	1.84373	1.29933	1.33327	1.85097	2.22281	2.03748	12.1	13.7	15.5	17.3	18.9	20.3	476.018	477.714	473.576	471.531	470.768	478.518	0.723735	0.72401	0.71356	0.69387	0.678879	0.670369
Portugal	PRT	1	19.7951	14.7381	11.4737	7.37027	6.79632	6.28796	11.4	13.2	15	16.8	18.5	19.8	355.318	388.277	405.581	394.613	394.948	403.048	0.681364	0.673566	0.667855	0.675205	0.66741	0.659601
Brunei Darussalam	BRN	1	6.3777	5.6017	4.88389	4.32999	4.33362	4.30209	10.9	12.2	13.9	15.7	17.3	18.5	499.386	496.36	499.827	501.413	496.241	487.564	0.68619	0.684189	0.678346	0.671447	0.663278	0.658318
Andorra	AND	1	1.49857	1.35288	1.25333	1.16806	1.08687	1.07913	20.7	21.6	23.5	25.4	26.5	27	394.91	417.162	425.221	431.521	425.126	419.326	0.697765	0.688246	0.674633	0.660754	0.655712	0.653418
Ireland	IRL	1	2.83446	1.92997	2.85778	2.42601	1.807	1.53586	10.4	13	16.2	19.6	22.7	25.2	431.974	445.595	455.228	464.599	475.304	469.352	0.732214	0.725334	0.692282	0.673475	0.658261	0.646096
United Kingdom	GBR	1	2.23015	1.6462	1.56267	1.71662	1.61242	1.48432	14.9	17.3	20.3	23.4	26.3	28.4	404.718	418.331	420.233	427.573	432.185	429.624	0.7211	0.711181	0.692445	0.666475	0.645554	0.63179
New Zealand	NZL	1	3.73726	3.29063	1.7979	1.50591	1.75203	1.63039	15.5	18.1	21.5	25	28.1	30.4	334.024	346.371	373.003	382.853	382.911	381.289	0.722643	0.706374	0.69334	0.669932	0.641709	0.624704
Poland	POL	1	19.7839	21.6416	22.9496	21.3936	20.0058	18.7852	18.9	19.4	20.6	21.7	22.7	23.4	349.606	346.842	347.59	348.687	352.023	348.701	0.640868	0.635349	0.625702	0.621078	0.61618	0.614665
Malta	MLT	1	5.14039	4.80285	4.64285	3.9016	3.61378	3.06288	19.4	21.3	23.5	25.6	27.3	28.5	408.975	425.725	426.157	413.118	420.628	422.754	0.666828	0.652368	0.638505	0.631806	0.619458	0.614105
Spain	ESP	1	5.0183	4.39147	4.24178	3.68841	3.2345	3.04101	15.3	17.1	19.1	21.1	22.9	24.1	544.338	563.543	567.635	555.388	571.433	582.817	0.659356	0.648827	0.637168	0.63142	0.620081	0.611443
France	FRA	1	28.6182	28.6666	27.5746	22.4673	19.6206	18.2496	13.7	15.3	17	18.8	20.5	21.9	392.864	383.703	387.876	399.628	405.455	406.057	0.644769	0.638511	0.629554	0.623891	0.617174	0.610918
Hungary	HUN	1	20.7822	22.3958	22.0784	20.8825	20.7859	20.6685	18.1	17.8	18.1	19.1	19.9	20.3	410.005	425.801	426.835	424.936	429.091	431.762	0.628189	0.623393	0.621955	0.618627	0.613118	0.610322
Australia	AUS	1	5.3959	5.93379	6.50317	5.4852	4.31625	4.02573	14.8	17.1	19.9	22.8	25.6	27.9	420.895	429.145	442.986	451.275	459.96	457.818	0.690016	0.671307	0.647889	0.632348	0.617911	0.603417
Estonia	EST	1	59.9671	40.1111	26.6998	20.4771	18.214	16.8037	19.5	18.8	18.9	19.7	20.2	20.3	520.113	506.36	516.467	520.934	525.18	513.054	0.557051	0.578798	0.590898	0.594639	0.594816	0.599419
Slovakia	SVK	1	25.049	25.321	24.1271	22.0727	20.501	19.1923	15.6	15.9	16.7	18	19.6	20.6	469.751	482.943	490.903	483.355	488.623	487.932	0.621186	0.616238	0.61194	0.609623	0.601988	0.598559
Israel	ISR	1	4.47373	3.37135	6.10181	5.52096	6.84222	5.89109	20.1	21.8	23.3	24.2	25.6	26.7	457.453	469.341	480.677	479.182	481.384	475.509	0.654406	0.648721	0.619175	0.616373	0.600141	0.597915
Croatia	HRV	1	27.7956	27.7827	27.0801	23.5306	21.2804	20.0635	15.4	15.9	16.8	18.1	19.4	20	513.216	531.603	563.254	522.789	527.73	519.881	0.608888	0.602442	0.592236	0.598421	0.593636	0.593829
Slovenia	SVN	1	23.7123	22.3139	21.6723	19.6749	17.7531	16.9061	16	16.9	18	19.1	20.1	20.6	537.339	556.835	548.97	542.05	541.546	538.83	0.606392	0.599768	0.596444	0.595051	0.592897	0.592157
Czech Republic	CZE	1	16.321	17.5008	21.6547	21.7071	23.6159	22.8334	21.8	21.6	21.9	22.4	22.9	23	452.204	469.709	495.134	499.312	504.561	494.008	0.604581	0.59961	0.585262	0.581311	0.574397	0.577069
Latvia	LVA	1	45.4399	35.5898	22.4761	20.3193	19.3458	15.9693	22.3	21.4	21.3	22.5	23.5	23.9	535.597	538.076	534.489	533.983	541.719	543.303	0.549105	0.562467	0.579545	0.575895	0.569905	0.573197
Canada	CAN	1	8.51517	7.93522	7.32761	6.32117	5.51641	5.57553	16.4	18.9	21.7	24.5	26.9	28.7	527.169	533.183	534.274	488.421	528.525	537.417	0.640654	0.627199	0.612445	0.608418	0.587198	0.572109
Seychelles	SYC	1	103.418	61.3112	43.6528	38.3834	31.5944	28.7489	13.4	16.5	20	23.5	27.3	30.5	324.886	308.905	306.998	297.781	287.302	281.195	0.608938	0.621106	0.61592	0.601854	0.586125	0.567071
Lithuania	LTU	1	38.8027	23.2321	18.9766	16.2222	14.5643	14.0201	23.3	22.8	22.8	24.2	25.8	26.7	551.882	540.41	524.961	520.069	526.447	531.008	0.545911	0.568435	0.578105	0.575412	0.567157	0.561427
United States	USA	1	12.3855	12.7758	13.1525	11.0193	10.1193	10.1323	20.8	23.9	27.2	30.2	32.8	34.9	345.091	371.057	413.332	424.596	428.888	425.957	0.646741	0.618467	0.584502	0.565004	0.545565	0.527923
Chile	CHL	1	41.9526	37.6213	56.1104	53.2006	53.7863	46.0722	19.3	22.3	25.1	27.7	30.5	32.8	314.206	320.317	297.269	318.581	326.309	321.282	0.619627	0.604054	0.576793	0.555856	0.533544	0.522471
Uruguay	URY	1	146.217	80.2811	64.9954	56.3298	45.47	41.5497	18.7	21.1	23.5	25.5	28.5	31.3	521.739	530.744	575.811	579.111	555.04	539.002	0.523719	0.535083	0.521977	0.515058	0.507927	0.494571
Saudi Arabia	SAU	1	59.1252	44.2196	49.0353	57.1243	48.9281	41.6533	29.3	31.6	33.7	35.6	38.2	40.7	340.91	334.566	283.668	256.303	251.998	250.249	0.535349	0.53025	0.522018	0.507216	0.488978	0.467923
Oman	OMN	1	207.273	145.057	101.216	84.4548	65.0565	61.1237	21	23.9	26.4	28.8	31.6	33.5	837.689	738.155	648.932	607.369	581.05	528.109	0.449613	0.4639	0.477343	0.47612	0.471005	0.467911
Barbados	BRB	1	184.233	135.068	114.16	89.1503	76.5296	69.2263	17.8	20.1	23.3	26.8	30.3	32.8	702.415	702.465	697.654	679.359	660.596	652.515	0.487893	0.49059	0.482198	0.475174	0.462163	0.450067
Trinidad and Tobago	TTO	1	191.594	159.719	113.827	87.5466	70.5843	68.301	15.7	18.2	21.8	26.3	31.1	34.3	696.063	671.645	623.047	609.666	613.788	606.968	0.49622	0.497067	0.501561	0.48939	0.466624	0.44634
Bahrain	BHR	1	66.4746	66.1838	61.2217	51.5498	39.3342	36.1698	28.1	30.4	32.4	34.2	35.7	37.1	656.825	683.193	669.063	627.812	609.386	595.257	0.481201	0.463109	0.454403	0.452845	0.451999	0.444885
The Bahamas	BHS	1	123.181	80.974	61.982	50.02	41.1354	39.2662	26.7	28.8	31.5	33.9	35.7	37.2	717.401	714.301	682.732	657.736	655.676	663.442	0.458362	0.461806	0.458135	0.451671	0.444074	0.43217
Antigua and Barbuda	ATG	1	262.254	218.997	176.92	126.999	102.148	91.3347	20.7	23.7	26.4	29.4	33.2	35.6	683.107	680.16	651.532	640.192	634.146	618.74	0.461673	0.455984	0.455148	0.452663	0.436971	0.42565
Kuwait	KWT	1	22.0025	14.5051	11.1046	10.9822	10.3785	10.8173	34.6	36.5	38.7	40.3	42.3	43.5	558.882	511.017	492.052	496.644	506.343	505.958	0.485203	0.488197	0.477239	0.460063	0.437128	0.421462
United Arab Emirates	ARE	1	121.993	106.964	91.9325	76.0033	68.5968	66.7706	33.5	34.9	36.9	39.6	40.4	40.8	637.488	625.262	558.107	504.296	487.835	483.733	0.428318	0.42469	0.423836	0.414308	0.412193	0.409648
Qatar	QAT	1	27.7408	27.4032	24.0216	21.1961	18.7524	16.6744	35.6	36.5	39	41.4	43.4	44.8	399.09	398.634	419.226	433.813	417.331	407.955	0.498589	0.490994	0.466996	0.44226	0.424082	0.409588
Mauritius	MUS	2	159.749	92.338	77.5173	78.0581	85.3636	77.2607	8	10.3	13	16.2	19.9	23.2	226.983	188.419	158.554	142.042	131.871	126.305	0.642167	0.675345	0.683262	0.672834	0.651168	0.637281
Cape Verde	CPV	2	779.705	461.456	234.249	191.333	146.077	131.059	4	5.7	8.4	11.5	14.7	17.1	1144.37	1079.17	1025.3	937.378	873.681	845.395	0.404624	0.437125	0.468609	0.478388	0.486269	0.484619
Algeria	DZA	2	463.069	367.251	282.288	207.15	157.843	133.894	18.4	20.3	22.6	25.3	27.9	29.7	542.04	546.463	534.727	501.053	483.107	468.412	0.463969	0.467467	0.471717	0.477736	0.477701	0.475809
Ethiopia	ETH	2	3196.81	2577.33	1975.71	1456.62	996.373	676.189	1.5	1.9	2.4	3.3	4.6	6	1812.47	1656.44	1432.96	1122.22	847.648	709.477	0.242815	0.274576	0.315064	0.366355	0.421357	0.46165
Togo	TGO	2	1986.72	1731.16	1367.19	1052.31	821.601	691.472	3.5	4.5	6	7.7	9.7	11.8	796.793	778.153	851.5	833.02	780.15	752.987	0.373355	0.385806	0.393371	0.410354	0.427684	0.435278
Sao Tome and Principe	STP	2	1681.85	1503.51	1282.72	1008.4	795.327	624.664	6	7.7	9.5	11.4	14	16.3	800.422	775.794	763.285	762.63	738.86	686.137	0.381946	0.389726	0.398739	0.410616	0.420767	0.434161
Liberia	LBR	2	3129.52	2670.12	1833.19	1104.17	897.347	692.788	4.6	3.8	4.5	6.6	8.9	11.4	1020.5	1087.77	1019.97	947.242	863.555	815.2	0.300699	0.314463	0.355062	0.396844	0.41407	0.428529
Cameroon	CMR	2	1825.21	1708.13	1423.67	1090.55	1047.86	851.07	5.4	6.4	8	10.4	13.2	15.7	740.073	711.933	700.099	689.617	665.637	606.978	0.383017	0.389752	0.402471	0.417365	0.414282	0.42779
Uganda	UGA	2	1886.51	1629.44	1350.9	1046.53	853.976	825.129	1.4	2	2.8	3.9	5.6	7.5	1295.73	1326.77	1242.91	1190.38	937.776	836.821	0.333281	0.340774	0.361007	0.381292	0.418188	0.427109
Gambia	GMB	2	1728.28	1586.13	1277.55	1137.65	900.956	713.27	3.9	5.3	7.1	9.2	11.5	13.7	1030.21	990.579	916.269	947.263	933.469	802.903	0.360493	0.368222	0.388323	0.387447	0.397746	0.420531
Mozambique	MOZ	2	1864.61	1756.43	1409.38	842.482	579.426	447.962	1.8	2.5	3.5	4.8	6.5	8.1	1529.19	1484.98	1516.76	1372.35	1228.38	1190.87	0.312312	0.319427	0.3301	0.373454	0.405309	0.418264
Comoros	COM	2	2224.92	1746.1	1270.93	876.173	717.734	531.823	3.6	4.5	5.7	7	8.9	10.7	1716.34	1597.38	1473.65	1234.57	1113.61	1058.45	0.278978	0.305736	0.336098	0.379815	0.399268	0.416654
Swaziland	SWZ	2	755.339	619.042	749.734	949.872	786.229	483.52	12.1	15.2	18.1	21.1	24.5	27.2	665.369	663.648	655.804	617.219	595.705	579.104	0.440406	0.44192	0.42029	0.398518	0.398904	0.415268
Namibia	NAM	2	837.316	636.071	620.726	509.617	454.996	347.529	11.1	13.1	15.7	18.7	21.9	24.3	1094.34	1074.79	1023.71	959.766	877.183	819.912	0.38584	0.397503	0.395891	0.402649	0.405188	0.414272
Cote d'Ivoire	CIV	2	1766.58	1682.32	1370.36	1047.93	888.707	786.143	5.4	6.5	8	9.8	11.8	13.8	1091.49	1055.81	936.353	879.627	866.98	848.629	0.349061	0.353895	0.378393	0.398993	0.405324	0.408708
Equatorial Guinea	GNQ	2	2839.5	2660.13	1713.04	1059.01	957.583	693.841	3.2	4.4	8.1	13.5	17.7	20	1578.86	1489.16	1126.64	900.722	835.3	751.422	0.26946	0.280545	0.341686	0.384625	0.384596	0.405406
Rwanda	RWA	2	3276.19	4147.52	2967.34	1696.05	1042.98	920.541	1.2	1.7	2.4	3.5	5	6.5	1984.28	2239.86	1805.1	1254	1004.38	988.156	0.227896	0.184085	0.249171	0.341231	0.398777	0.404875
Ghana	GHA	2	1600.23	1300.66	1213.47	1120.95	858.102	724.123	5.3	7	9.3	12	15.2	18.3	1072.75	999.961	865.828	903.162	949.735	810.372	0.359173	0.378203	0.391598	0.385104	0.3872	0.402325
Sierra Leone	SLE	2	3797.54	3079.72	2511.33	1888.15	1510.09	1276.76	4	4.7	5.8	7.5	9.8	12.4	1018.23	972.063	885.223	794.213	736.751	665.825	0.276604	0.306551	0.3351	0.368335	0.387969	0.402149
Guinea	GIN	2	3502.38	2820.91	2046.52	1496.59	1251.18	1043.53	2.9	3.8	4.9	6.5	8.2	9.9	1143.51	1053.53	991.537	981.617	914.27	868.184	0.279983	0.311492	0.347095	0.370755	0.38706	0.400303
Botswana	BWA	2	632.332	491.01	480.907	403.853	291.543	250.954	12.8	16.6	19.8	22.7	26.1	29.1	1102.47	1044.72	996.581	974.07	942.372	893.59	0.395735	0.402587	0.397236	0.396474	0.399253	0.396037
Lesotho	LSO	2	986.766	849.746	859.006	1017.95	880.93	711.332	9.4	12.2	15.4	18.7	22.4	25.7	873.366	820.14	789.236	769.107	669.271	622.211	0.40503	0.412499	0.40481	0.384623	0.391565	0.395933
Zimbabwe	ZWE	2	955.684	789.75	932.989	1039.75	1156.65	889.956	12.6	14.9	17.5	19.2	20.5	22.7	614.91	681.029	686.395	705.054	639.511	653.779	0.429692	0.425548	0.404613	0.388903	0.384686	0.391612
Malawi	MWI	2	2632.68	2184.71	1951.5	1395.89	1113.16	1026.88	2	2.6	3.6	4.7	6.5	8.3	1728.3	1789.01	1639.14	1353.8	1115.11	1039.83	0.266743	0.276099	0.295674	0.343487	0.378388	0.386904
Angola	AGO	2	3201.31	2671.92	2282.23	1577.87	1385.34	1036.2	4	4.7	5.7	7.5	10.4	12.6	1905.28	1769.66	1467.06	1201.3	1047.55	934.252	0.231918	0.257558	0.29352	0.342451	0.359553	0.385185
Burundi	BDI	2	3607.66	3385.58	2779.65	2074.44	1404.08	1413.58	1.2	1.6	2.1	2.8	4	5.2	1743.21	1666.98	1407.17	1079.59	895.524	923.582	0.23546	0.247423	0.287057	0.342152	0.391565	0.384811
South Africa	ZAF	2	708.722	566.39	489.951	413.902	298.982	191.622	24.6	26.8	29.6	32.7	35.9	38.1	738.533	703.168	682.218	656.208	630.892	600.11	0.38685	0.393121	0.388993	0.382864	0.379464	0.383902
Benin	BEN	2	3591.92	2987.86	2193.31	1507.61	1182.18	1033.9	3.7	4.9	6.5	8.5	10.8	13.1	999.784	1019.89	1109.58	1040.77	985.437	947.508	0.286448	0.305612	0.326006	0.358972	0.376087	0.382355
Gabon	GAB	2	878.666	739.323	608.883	629.769	530.518	389.81	9.9	11.9	14.5	16.7	18.6	20.4	1516.94	1451.67	1421.01	1392.96	1312.46	1230.11	0.3436	0.353874	0.359183	0.353623	0.363608	0.379521
Niger	NER	2	5943.6	4985.79	3577.13	2461.34	1692.24	1490.81	2	2.6	3.4	4.4	5.7	7	1192.62	1138.02	1093.02	1009.6	950.078	904.102	0.178568	0.224406	0.280207	0.328642	0.366055	0.377975
Senegal	SEN	2	2363.33	1982.44	1473.56	1187.63	895.242	708.197	4.7	5.7	7.1	9	11.3	13.3	1477.56	1535.7	1475.67	1375.87	1265.39	1199.52	0.29162	0.299178	0.322919	0.341803	0.363625	0.377669
Congo	COG	2	1319.97	1326.1	1304.27	977.642	791.493	620.49	5.9	7	8.2	9.8	11.8	13.7	1623.52	1612.81	1515.84	1384.71	1318.96	1260.21	0.319182	0.317453	0.324703	0.35074	0.363789	0.377099
Kenya	KEN	2	1236.93	1176.85	1016.08	867.942	775.651	643.713	2.8	3.8	5	6.6	8.9	11.2	1563.52	1515.47	1470.09	1450.45	1383.06	1319.7	0.335711	0.3413	0.351997	0.359246	0.366396	0.376476
Zambia	ZMB	2	2473.76	2239.48	1949.72	1485.46	1206.65	921.027	5	5.7	6.8	8.5	11	13.5	1296.34	1420.32	1470.65	1467.13	1290.37	1080.62	0.301878	0.29902	0.303738	0.319936	0.343781	0.374338
Burkina Faso	BFA	2	2174.37	1875.37	1571.41	1582.83	1363.15	1420.41	1.8	2.4	3.5	5	6.7	8.4	1203.31	1093.6	1240.98	1190	1078.01	978.522	0.32852	0.350702	0.348385	0.349264	0.367419	0.370131
Mauritania	MRT	2	1701.42	1409.78	1274.59	953.061	712.497	570.174	4.6	6.1	7.8	9.7	12.3	14.6	2023.12	1795.38	1682.05	1531.28	1411.87	1355.9	0.269288	0.298823	0.311716	0.338238	0.358641	0.368669
Nigeria	NGA	2	3155.05	2736.99	2098.26	1465.2	1176.73	893.84	4.1	5.3	6.8	9.3	12.6	15.4	1627.67	1458.07	1370.74	1375.94	1324.67	1200.35	0.253734	0.278602	0.306385	0.327239	0.337875	0.358195
Tanzania	TZA	2	2000.3	1539.07	1163.15	1192.32	990.358	749.639	2.6	3.5	4.6	6.2	8.5	10.7	2161.97	2098.12	1899.79	1649.08	1529.34	1435.06	0.249667	0.270277	0.303221	0.322351	0.339245	0.358105
Guinea-Bissau	GNB	2	3057.41	2871.53	2466.19	2295.5	2105	1729.91	3.4	4.7	5.9	7.3	9	10.7	1154.02	1133.08	1107.78	1036.25	985.329	944.138	0.294771	0.300956	0.316372	0.326571	0.335301	0.351892
Congo, Dem. Rep.	COD	2	2161.13	2226.41	2177.99	1791.54	1502.95	1400.15	2.8	3.2	3.7	4.6	6.1	7.6	1730.57	1771.46	1753.5	1586.79	1425.8	1340.11	0.281526	0.27504	0.277354	0.304603	0.32839	0.337758
Madagascar	MDG	2	3121.85	2533.18	2024.85	1596.08	1545.47	1304.52	2.1	2.7	3.4	4.5	6	7.5	2037.02	1810.65	1651.98	1461.22	1396.92	1400.05	0.227067	0.262242	0.292142	0.324424	0.3293	0.33713
Chad	TCD	2	3119.71	2774.15	2502.87	2000.19	2037.18	1739.08	2.4	3.3	4.4	6.2	8.5	10.4	1685.89	1597.3	1539.09	1497.26	1444.45	1355.52	0.253346	0.270072	0.282126	0.300733	0.298881	0.314248
Eritrea	ERI	2	3561.5	2392.29	1870.84	1747.07	1580.33	1407.52	1.7	2.4	3.3	4.3	5.5	6.9	2942.63	2461.66	2155.16	2004.72	1904.64	1812.94	0.131823	0.210069	0.25343	0.269838	0.283003	0.295661
Mali	MLI	2	5306.75	4814.49	4048.52	2921.85	2701.77	2196.54	2.9	3.8	5.1	6.8	8.9	10.6	1809.66	1757.03	1628.64	1520.41	1534.84	1435.15	0.173751	0.192541	0.223471	0.264671	0.266972	0.289041
Central African Republic	CAF	2	2758.35	2454.69	2248.21	2006.52	2128.17	2008.91	2.5	3	3.7	4.7	6.3	7.6	1729.37	1678.85	1692.52	1660.89	1623.67	1625.93	0.261634	0.275074	0.279949	0.289575	0.285059	0.286672
Costa Rica	CRI	3	78.3055	38.8113	26.2551	24.816	24.4843	21.9174	14.1	16.8	20	22.9	26	28.5	507.142	510.663	501.943	505.334	509.881	510.052	0.575883	0.589763	0.588326	0.572577	0.552758	0.539526
Colombia	COL	3	342.904	264.305	292.29	273.724	220.666	188.671	14.3	16.2	18.2	20.2	22.6	24.6	316.381	293.589	308.506	297.142	311.548	307.976	0.543189	0.555105	0.535959	0.532282	0.52723	0.524445
Cuba	CUB	3	30.6558	35.032	25.9114	20.0314	18.8102	19.1435	19.6	20.5	22	24.4	27.3	29.4	731.055	728.309	642.76	606.105	600.575	592.405	0.543134	0.534446	0.550658	0.551277	0.535829	0.522551
Argentina	ARG	3	208.644	153.443	118.456	87.7559	60.8237	53.1326	17.9	20.1	22.5	24.5	27.6	30.1	518.757	535.367	526.196	528.089	520.311	508.231	0.511559	0.512245	0.512628	0.513312	0.509718	0.500133
Brazil	BRA	3	510.276	403.725	330.915	222.533	151.496	127.391	13.2	15.1	17	19.2	21.8	24	659.237	621.144	620.391	596.676	588.249	587.363	0.461432	0.47297	0.475827	0.489314	0.495338	0.49125
Nicaragua	NIC	3	413.966	428.586	387.429	255.655	177.232	136.288	13.2	14.7	17.3	20.1	22.9	25.3	735.13	740.313	654.729	595.088	577.595	563.575	0.462328	0.454091	0.461234	0.478827	0.484699	0.485276
Paraguay	PRY	3	168.706	131.802	193.057	232.41	212.618	192.864	10	12.2	14.3	16.5	19.3	22	577.892	597.748	604.503	591.789	580.983	583.278	0.545634	0.544429	0.516528	0.500189	0.493523	0.484594
Honduras	HND	3	363.501	333.836	305.733	272.165	231.935	191.775	11	13	15.2	18	21.3	23.9	813.883	785.154	697.76	635.716	576.951	555.052	0.466356	0.467364	0.475692	0.478971	0.480618	0.47971
Mexico	MEX	3	579.65	491.196	352.014	257.991	209.997	194.435	19.6	22.2	24.9	27.5	30.2	32.4	421.395	383.263	331.399	311.073	295.287	288.147	0.465764	0.470664	0.485836	0.491258	0.487424	0.477257
Peru	PER	3	715.54	553.256	365.091	214.263	149.664	119.274	13.6	15.1	17.3	19.6	22.8	25.4	816.848	768.664	742.743	730.747	696.624	675.758	0.418961	0.434758	0.451906	0.469024	0.474112	0.472659
Dominican Republic	DOM	3	794.565	449.814	232.521	183.233	118.271	99.1969	13	15.4	19	22.5	25.9	28.5	771.216	745.812	713.625	683.989	663.835	647.13	0.420162	0.448075	0.470457	0.469001	0.472017	0.46614
Ecuador	ECU	3	641.592	524.763	473.413	303.48	188.164	150.885	12.8	14.8	16.8	18.9	21.3	23.6	889.581	882.632	865.566	816.856	777.536	731.897	0.419282	0.424444	0.424675	0.444449	0.46038	0.46472
Saint Lucia	LCA	3	336.317	240.937	174.107	134.3	108.023	100.976	13.7	16.8	19.9	22.9	26.9	30.3	703.035	687.567	646.955	639.106	624.056	610.069	0.475998	0.482171	0.489249	0.486681	0.47583	0.459929
Belize	BLZ	3	399.029	284.29	238.727	169.771	135.121	123.4	14.4	17.3	20.2	23.3	26.2	28.3	765.469	725.349	685.135	662.288	674.663	679.109	0.455584	0.466661	0.467992	0.471446	0.463647	0.454665
Dominica	DMA	3	232.193	188.347	145.088	113.437	101.895	104.962	17.1	19.7	22.3	25	28.4	30.8	765.583	764.861	711.881	686.964	669.283	654.059	0.471309	0.469389	0.475627	0.475086	0.462522	0.448988
Grenada	GRD	3	253.744	182.761	144.993	115.429	94.1763	88.5381	14.6	17.7	20.8	24.5	28.3	31	858.797	818.355	793.009	773.093	738.68	719.463	0.464502	0.471997	0.47129	0.464768	0.456114	0.444539
Saint Vincent and the Grenadines	VCT	3	701.574	478.309	379.542	267.042	205.163	186.727	14.6	17.5	20.6	23.8	26.9	29.1	706.369	724.096	694.962	670.9	639.54	611.416	0.430722	0.439514	0.442625	0.44799	0.448024	0.44359
Panama	PAN	3	286.729	373.749	393.043	276.364	203.911	176.492	15.7	18	20.9	23.8	27.3	30.4	621.677	662.775	646.157	630.83	620.459	596.058	0.488414	0.45903	0.446324	0.452124	0.44884	0.44032
Suriname	SUR	3	393.035	321.516	245.356	184.366	140.679	113.77	20.8	22.3	24.2	26.9	29.9	32.2	866.132	841.767	781.23	724.015	686.435	652.154	0.418141	0.4241	0.434971	0.440731	0.439378	0.437417
Bolivia	BOL	3	1112.66	864.361	600.14	391.025	314.861	257.795	11.1	13.2	15.6	17.9	20.6	23.1	711.066	707.653	739.014	782.742	830.352	829.241	0.410944	0.422108	0.432119	0.44068	0.433841	0.431866
El Salvador	SLV	3	374.688	243.574	198.471	169.08	149.956	130.677	13.7	16.3	19.3	22	24.6	26.7	824.973	813.913	836.067	896.822	927.816	913.508	0.453475	0.465717	0.459166	0.445781	0.434282	0.430581
Jamaica	JAM	3	426.935	290.156	194.74	161.72	140.715	132.817	17.8	21	24	27	30.3	33	710.76	691.356	668.021	667.64	658.008	637.678	0.446176	0.454408	0.46128	0.453204	0.440873	0.428643
Haiti	HTI	3	1519.24	1123.71	818.942	778.157	685.187	504.07	7.2	8.5	10.3	12.4	14.9	17	1503.85	1477.12	1309.82	1179.06	1127.5	1090.64	0.318062	0.336835	0.367023	0.377299	0.381996	0.394787
Guyana	GUY	3	1028.78	793.436	585.81	459.206	368.991	306.734	14	16.7	20.6	24	27.3	30.3	1259.56	1117.75	951.317	900.454	850.885	828.906	0.34835	0.369123	0.389263	0.393219	0.393848	0.388977
Guatemala	GTM	3	2617.31	1950.51	1329.15	1016.12	726.938	620.498	12.2	14.2	16.7	19.3	22	24.2	1049.16	974.681	950.664	907.983	928.422	866.708	0.301226	0.329516	0.353865	0.367406	0.374912	0.381173
Venezuela	VEN	3	229.205	275.781	251.313	179.887	128.198	114.746	19.1	21.2	23.3	25.2	27.6	29.4	857.168	1293.96	1638.15	1638.26	1607.16	1580.32	0.451029	0.384043	0.344165	0.347867	0.35131	0.349113
Thailand	THA	4	44.9911	37.7178	36.9851	33.8167	32.7942	31.3321	3.1	4.2	5.5	7.3	9.5	11.4	758.349	625.083	525.52	463.851	449.015	430.798	0.598175	0.625989	0.642261	0.652034	0.646504	0.643469
North Korea	PRK	4	202.158	23427.7	23027.8	92.5817	76.0201	64.1084	3.3	3.2	3	3.1	3.4	3.7	720.926	732.144	758.339	717.506	676.531	617.888	0.537465	0	0	0.575427	0.590259	0.60756
Sri Lanka	LKA	4	161.707	135.822	104.114	93.6665	70.7466	66.5526	2.1	2.8	3.8	5.1	7	9.1	918.241	865.858	703.503	641.227	599.662	544.934	0.521585	0.535063	0.570047	0.580998	0.593449	0.597948
Myanmar	MMR	4	219.499	193.022	169.03	139.331	107.721	88.1521	0.8	1.1	1.6	2.5	4	5.4	1012.77	910.795	869.993	782.309	688.251	568.364	0.497904	0.51769	0.52845	0.548183	0.570445	0.596503
Nepal	NPL	4	652.38	462.804	325.962	257.165	203.107	161.933	1.2	1.7	2.4	3.2	4.2	5.3	873.451	757.264	707.333	656.329	593.063	524.167	0.456088	0.491866	0.517482	0.536079	0.55606	0.576655
Timor-Leste	TLS	4	534.452	358.939	270.189	215.166	173.945	141.625	0.6	0.9	1.2	1.6	2.2	2.9	1173.8	1046.5	980.248	908.306	833.073	675.336	0.432192	0.468596	0.491063	0.511216	0.530751	0.564064
Indonesia	IDN	4	538.123	438.993	352.223	300.884	263.754	214.58	1.8	2.6	3.7	4.9	6.5	8.1	828.606	738.325	664.762	635.141	587.886	520.235	0.472308	0.494989	0.515587	0.525148	0.534656	0.551908
Maldives	MDV	4	219.322	183.874	142.124	104.911	79.0532	69.8297	2.9	3.8	5.3	7.3	9.2	10.8	1368.78	1279.92	1141.83	985.128	856.433	759.126	0.445246	0.461188	0.485182	0.512401	0.535746	0.549689
Bangladesh	BGD	4	1558.15	1085.1	719.771	638.393	473.624	315.307	1.2	1.6	2.1	2.9	3.9	4.9	1387.99	1136.48	937.756	855.155	755.786	683.846	0.340067	0.39031	0.439088	0.454938	0.483787	0.514602
Bhutan	BTN	4	467.057	349.806	275.125	208.504	164.946	127.159	2	2.8	3.8	5.1	6.8	8.2	1407.25	1318.55	1245.85	1207.31	1182.81	1130.46	0.40843	0.430676	0.447827	0.461073	0.468717	0.481418
India	IND	4	588.553	498.607	409.557	334.773	263.189	219.785	1.4	1.9	2.5	3.2	4.2	5.1	1811.28	1725.78	1703.89	1669.83	1502.01	1311.59	0.353851	0.369861	0.379764	0.390641	0.41774	0.445754
Macedonia	MKD	5	19.0998	15.3034	14.2225	16.6909	15.6235	14.3375	16.3	16.6	16.8	17.2	17.8	18.3	312.024	300.879	299.879	304	311.4	307.039	0.668347	0.67825	0.680047	0.670498	0.667034	0.668405
Ukraine	UKR	5	64.5996	70.8006	60.7805	25.1957	16.2287	15.1601	20.9	20.3	19.2	20.4	21.6	22.1	377.009	363.755	351.715	342.177	351.41	347.504	0.57678	0.579566	0.595095	0.624966	0.630668	0.630834
Serbia	SRB	5	34.4794	31.4642	28.566	26.1213	23.6112	22.0472	15.5	15.3	15.4	16.3	17.4	18	377.761	375.883	371.509	377.856	393.856	393.86	0.631766	0.636927	0.641285	0.638079	0.631571	0.630645
Bosnia and Herzegovina	BIH	5	40.8645	38.1338	32.8804	24.0259	19.0658	17.2717	8.4	9.8	13.6	15.5	15.8	15.8	625.166	600.053	557.05	512.565	506.432	524.792	0.604932	0.606316	0.60266	0.613782	0.621707	0.621146
Montenegro	MNE	5	33.7807	31.5971	28.6142	22.967	19.2207	17.5092	16.9	16.6	16.9	17.6	18.5	18.9	499.027	518.987	529.75	518.719	501.76	495.548	0.59686	0.596721	0.596517	0.602849	0.607623	0.609866
Bulgaria	BGR	5	17.7442	18.779	19.5269	19.0633	18.3411	17.0847	17	17.1	17.6	19	20.4	21.1	433.719	455.223	483.448	498.19	486.777	481.977	0.634302	0.626664	0.61611	0.605842	0.601508	0.600757
Moldova	MDA	5	48.5239	43.669	36.3382	26.6885	17.66	13.8408	15.8	15.1	14.5	15.7	17.3	18.3	618.41	623.843	649.569	655.416	649.987	640.991	0.565497	0.571855	0.576805	0.580803	0.587465	0.591604
Romania	ROU	5	20.5029	23.7737	25.9023	24.9731	23.9576	22.9171	16.9	17	17.3	18.4	19.6	20.2	553.35	550.17	552.033	555.398	553.393	537.552	0.603393	0.598383	0.593407	0.588099	0.583321	0.584603
Belarus	BLR	5	43.7564	40.4936	32.5058	21.6983	15.4158	13.0014	18	18.5	18.9	20.7	22.7	23.7	523.054	531.189	539.649	539.716	545.451	537.131	0.576442	0.575068	0.579235	0.583154	0.581284	0.582042
Georgia	GEO	5	25.1083	21.7433	18.0808	14.4024	13.0341	15.0902	15.8	14.3	14.9	17.4	20.2	22.3	638.172	618.556	612.708	589.971	587.327	590.024	0.585599	0.601828	0.606244	0.605103	0.593136	0.575737
Armenia	ARM	5	50.1225	50.5354	40.6221	30.8683	25.0857	22.0269	13	13	14.1	16.8	19.6	21.3	589.613	589.537	579.73	584.085	582.079	565.531	0.583011	0.582704	0.587766	0.583508	0.576194	0.574144
Albania	ALB	5	116.554	150.889	107.846	72.1457	57.1106	45.7767	12.4	12.3	13.2	14.7	16.1	17	897.177	921.135	859.251	690.723	616.817	591.201	0.501456	0.487804	0.506868	0.542754	0.558124	0.566757
Kyrgyzstan	KGZ	5	45.7404	45.7979	42.2058	35.7402	29.5658	26.0481	9.3	9.9	10.7	12.4	14.7	16.7	802.013	814.425	790.1	765.78	770.046	762.858	0.565083	0.560476	0.564117	0.566749	0.562068	0.557902
Uzbekistan	UZB	5	61.3662	63.0982	49.9597	35.2562	29.3122	26.3933	9.4	10.4	11.4	13.3	16.1	18.6	868.5	894.355	861.79	770.642	738.324	708.968	0.542889	0.533813	0.54338	0.562346	0.561009	0.55698
Turkmenistan	TKM	5	91.5475	77.6867	70.0815	56.645	45.3819	37.9141	11.5	12.9	13.9	16	19	21.8	719.985	726.51	719.014	684.032	649.198	620.341	0.542254	0.541869	0.542775	0.547156	0.546497	0.542933
Tajikistan	TJK	5	101.515	162.487	222.731	187.945	137.493	107.327	9.4	9.2	9	10.9	13.5	15.6	741.858	788.839	814.058	778.075	754.919	729.667	0.542943	0.515657	0.497961	0.50413	0.51116	0.516469
Azerbaijan	AZE	5	122.188	115.392	89.671	71.3937	52.2588	40.4275	15.3	14.8	15.1	18	22.5	25.2	756.011	774.471	779.197	734.849	698.152	680.301	0.508357	0.510065	0.518192	0.520639	0.51503	0.511479
Russia	RUS	5	27.3697	26.1254	32.7228	26.8804	21.6434	19.1766	24.1	23.7	23.4	24.5	25.7	26.2	872.275	863.112	867.196	870.269	880.718	878.68	0.500957	0.505877	0.500051	0.499576	0.497613	0.498421
Kazakhstan	KAZ	5	55.6844	53.8881	45.1415	44.5452	41.2111	36.83	14.9	15.9	17	19.6	22.1	23.9	1096.1	1105.73	1059.63	1039.13	1026.75	1013.8	0.490874	0.486499	0.493851	0.485345	0.477517	0.473591
Turkey	TUR	5	152.452	130.474	85.7273	49.5665	28.4376	25.123	22.1	25	27.9	30.8	33.9	36.2	679.129	659.065	591.366	550.024	545.542	532.466	0.479409	0.473796	0.483596	0.490505	0.485656	0.472432
Iran	IRN	6	416.872	263.736	125.78	60.5621	44.8424	39.1187	17.8	20	22.3	24.8	27.6	29.7	606.809	525.895	408.162	338.958	313.139	307.379	0.462331	0.489051	0.533795	0.565019	0.564317	0.555567
Tunisia	TUN	6	90.4497	67.1309	43.7754	31.6716	27.5217	26.1528	18.7	21.1	23.8	26.6	29.4	31.6	527.751	447.814	410.063	413.053	397.45	387.595	0.543279	0.558431	0.567148	0.560079	0.548658	0.535864
Yemen, Rep.	YEM	6	278.37	253.191	208.142	174.112	158.694	146.11	9.7	11.4	13.4	15.6	17.8	19.3	539.675	493.959	541.859	574.372	536.654	501.561	0.528119	0.534831	0.527623	0.520856	0.521655	0.524505
Morocco	MAR	6	106.055	126.017	142.782	118.644	80.1472	63.8928	15.3	17.4	19.7	22.4	25.4	27.8	705.316	629.841	621.771	615.987	585.391	568.887	0.52215	0.517673	0.502777	0.49794	0.501793	0.498382
Sudan	SDN	6	308.194	289.774	250.564	218.112	187.16	157.406	3.5	4.7	6.1	7.8	9.9	11.7	1076.18	1157.47	1234.25	1086.05	953.253	864.034	0.464726	0.453718	0.446548	0.46594	0.483053	0.496368
Syria	SYR	6	176.022	157.379	138.188	121.665	78.9519	73.4328	17.3	19.6	22.1	24.6	27.6	29.3	629.193	583.582	560.544	569.641	554.156	520.291	0.50356	0.505314	0.502318	0.492743	0.49449	0.4921
Afghanistan	AFG	6	389.068	386.22	341.601	300.011	238.409	202.419	1.7	1.9	2.3	2.9	3.9	5	1470.27	1608.98	1418.9	1157.67	1073.76	998.233	0.410794	0.39466	0.421261	0.457436	0.47609	0.49028
Iraq	IRQ	6	121.928	124.986	115.492	96.7856	80.4228	67.5484	22.1	22.2	24.7	26.8	29.4	32.1	565.426	622.838	567.847	503.628	478.174	455.676	0.506735	0.495757	0.494575	0.500367	0.49552	0.487163
Libya	LBY	6	51.9682	43.611	38.6903	39.4961	36.864	31.6917	28.2	29.8	31.3	33.2	35.9	36.6	406.322	417.155	425.787	456.919	458.358	437.081	0.533319	0.526169	0.517567	0.496521	0.47642	0.478608
Pakistan	PAK	6	378.897	338.804	300.183	258.756	240.008	210.595	3.1	3.9	4.7	5.7	7	8.2	1336.14	1214.8	1178.89	1172.59	1161.78	1076.2	0.423951	0.441574	0.449387	0.453997	0.454651	0.467429
Lebanon	LBN	6	49.4737	42.4913	38.1796	35.4605	31.8124	28.1742	22	24.2	26.8	29.1	31.7	33.9	777.628	723.025	689.351	687.021	678.053	672.457	0.507263	0.508836	0.502421	0.49075	0.477932	0.466275
Jordan	JOR	6	39.559	32.0364	29.0309	26.8494	21.4383	19.7179	26.6	29	31.8	34.5	37.5	39.6	548.08	494.326	503.193	611.309	557.748	588.888	0.525972	0.526994	0.508409	0.472133	0.46125	0.438947
Egypt	EGY	6	61.9494	111.156	139.889	98.8081	73.2565	60.6734	23.9	26.7	30	33.3	36.8	39.7	1213.5	1047.87	874.87	934.669	971.718	924.13	0.432867	0.420113	0.415038	0.399912	0.381119	0.368835
Djibouti	DJI	6	2159.68	1938.61	1648.68	1592.92	1333.87	1035.99	5.5	7	8.1	9.4	11.3	13.1	1716.63	1699.25	1713.72	1736.97	1622.3	1464.52	0.277747	0.28434	0.292033	0.289488	0.306369	0.331062
South Sudan	SSD	6	3933.73	2927.52	2174.76	1797.14	1737.13	1831.16	3.5	4.7	6.1	7.8	9.9	11.7	2306.34	2221.19	2079.89	1983.95	1869.61	1823.98	0.182716	0.214093	0.245629	0.263477	0.27145	0.268203
Somalia	SOM	6	4271.83	3869.2	3391.78	2745.03	7194.95	2361.99	2.3	2.8	3.4	4.3	5.7	7	3285.49	3189.27	3215.67	3206.59	3083.84	2862.66	0.002305	0.081112	0.077311	0.086985	0.006596	0.159791
Viet nam	VNM	7	45.9521	51.7558	48.3301	46.893	32.2775	29.2421	0.5	0.7	1.1	1.6	2.4	3.2	1172.89	1139.48	937.305	780.065	544.158	479.156	0.539837	0.539863	0.572405	0.5984	0.656908	0.672638
China	CHN	7	225.418	163.558	107.853	54.4554	37.3628	30.417	1.9	2.5	3.6	5	6.7	8.2	507.489	495.671	492.335	476.719	459.009	444.006	0.575325	0.592776	0.610132	0.639213	0.65186	0.656923
Malaysia	MYS	7	80.6701	71.6064	67.3815	61.8737	56.4117	51.3952	4.8	6.5	8.5	10.8	13.5	15.9	450.521	405.996	363.936	307.583	259.179	232.899	0.628439	0.637392	0.641983	0.650703	0.656207	0.656194
Mongolia	MNG	7	47.1921	47.612	36.5421	18.3791	13.6262	12.2454	10.4	11	11.9	13.7	16.1	18.4	669.418	669.903	632.434	563.123	549.68	540.866	0.582244	0.579163	0.592053	0.621828	0.622219	0.614825
Philippines	PHL	7	563.811	297.04	271.253	257.975	176.149	162.941	2.4	3	3.7	4.6	5.8	7	779.278	749.572	689.52	599.189	579.484	517.101	0.474517	0.513958	0.525982	0.540817	0.559826	0.571025
Laos	LAO	7	737.381	545.983	399.168	288.128	199.25	147.183	0.9	1.2	1.7	2.5	3.7	4.8	1223.28	1069.72	961.816	808.545	696.074	599.602	0.407203	0.441943	0.471739	0.508262	0.540892	0.568809
Cambodia	KHM	7	604.593	473.689	337.99	225.602	161.213	127.645	0.7	1	1.4	2.1	3.1	4.2	1701	1550.83	1314.52	1054.13	967.422	868.317	0.366161	0.393989	0.436656	0.486907	0.511214	0.532561
Vanuatu	VUT	7	573.832	523.218	501.059	452.566	390.824	310.985	16.2	18.7	21.3	23.6	26.5	28.8	207.52	198.387	171.986	174.586	166.491	159.299	0.531007	0.528275	0.526622	0.51975	0.514434	0.515207
Solomon Islands	SLB	7	683.026	558.532	473.605	396.104	343.634	284.698	13.4	15.8	18	19.3	21.4	23.4	553.237	532.531	561.58	554.292	530.242	498.02	0.45867	0.465294	0.461337	0.466706	0.468413	0.473355
Fiji	FJI	7	143.529	145.209	147.308	130.084	111.013	107.646	23.7	26.2	28.6	31.2	33.4	35	612.354	611.695	598.797	591.938	589.087	580.198	0.48398	0.470148	0.457822	0.447625	0.439109	0.430028
Papua New Guinea	PNG	7	929.091	804.147	679.405	562.068	441.174	302.622	12.7	14.9	17	18.7	21.1	23.6	1360.48	1333.24	1376.56	1360.28	1305.72	1240.55	0.348218	0.352514	0.350583	0.355817	0.36382	0.376508
Micronesia, Federated States of	FSM	7	554.685	427.85	287.784	221.491	190.039	165.458	34.7	38	40.9	43.7	46.4	48.6	439.135	428.991	407.663	387.953	371.619	357.639	0.385198	0.375778	0.371161	0.355556	0.329899	0.302304
Kiribati	KIR	7	1702.05	1543.01	1557.92	1391.24	1210	968.92	32.6	35.5	39.3	42.7	45.1	47	577.23	592.147	570.347	557.043	544.951	529.545	0.313222	0.303864	0.283533	0.26805	0.256377	0.24859
Marshall Islands	MHL	7	580.57	451.709	430.216	349.687	258.462	203.414	40.7	44.1	46.2	48.1	50	51.4	874.579	853.104	835.435	805.328	779.39	762.154	0.295228	0.279037	0.261678	0.247879	0.229284	0.208315
Tonga	TON	7	277.403	266.152	253.97	226.676	203.925	176.506	40.2	43.8	47.2	50.1	52.4	54.3	606.943	601.038	592.298	588.857	591.957	575.539	0.353051	0.322492	0.286056	0.24462	0.1929	0.089752
Samoa	WSM	7	243.442	200.912	159.09	126.786	105.163	89.3537	38.6	42.3	46.2	49.6	52.5	54.5	440.643	450.956	458.038	465.553	457.92	452.782	0.392661	0.364737	0.326757	0.278679	0.210452	0
Country Groups–1, High-income countries; 2, African low-and middle-income countries (LMIC); 3, American LMIC; 4, South-East Asian LMIC; 5, European LMIC; 6, Eastern Mediterranean LMIC; 7, Western Pacific LMIC.
